# Supplementary material for: Towards Automated Spine Fracture Detection on Whole-Body CT of Polytraumatized Patients
Source: J Imaging. 2026 Jun 18;12(6):265. doi: 10.3390/jimaging12060265 (PMC13300958; doi:10.3390/jimaging12060265)
Supplement: Supplementary file 1 [file jimaging-12-00265-s001.zip]

Archive with 2 entries (2 files):
- S1.jpg
- Supplement.pdf
